# Supplementary material for: Association between Skeletal Muscle Mass-to-Visceral Fat Ratio and Dietary and Cardiometabolic Health Risk Factors among Korean Women with Obesity
Source: Nutrients. 2023 Mar 24;15(7):1574. doi: 10.3390/nu15071574 (PMC10097179; doi:10.3390/nu15071574)
Supplement: Supplementary file 1 [file nutrients-15-01574-s001.zip]

Archive with 1 entries (1 files):
- nutrients-2262711-supplementary.pdf
